# Supplementary material for: Correcting modification-mediated errors in nanopore sequencing by nucleotide demodification and reference-based correction
Source: Commun Biol. 2023 Nov 29;6:1215. doi: 10.1038/s42003-023-05605-4 (PMC10687267; doi:10.1038/s42003-023-05605-4)
Supplement: Supplementary file 3 — Supplementary Data 1 [file 42003_2023_5605_MOESM3_ESM.xlsx]

## Sheet: Sheet1
	Strain	System	hmm.name	protein.name
LQ	R20-0026	DRT_class_II	Drt2_00001	Drt2
strains		CRISPR_array	NA	CRISPR_array
	R20-0030	mza	MzaE_00001	MzaE
		mza	MzaD_00001	MzaD
		mza	MzaC_00001	MzaC
		mza	MzaB_00001	MzaB
		CRISPR_array	NA	CRISPR_array
		cas_type_II-A	cd09758	Csn2
		cas_type_II-A	Cas2_II_WP_167337171.1	Cas2_II
		cas_type_II-A	Cas1_II_WP_078484493.1	Cas1_II
		cas_type_II-A	cas9_maka_4_II	Cas9
	R20-0127	mza	MzaB_00001	MzaB
		mza	MzaC_00001	MzaC
		mza	MzaD_00001	MzaD
		mza	MzaE_00001	MzaE
		cas_type_II-A	cas9_maka_4_II	Cas9
		cas_type_II-A	Cas1_II_WP_078484493.1	Cas1_II
		cas_type_II-A	Cas2_II_WP_167337171.1	Cas2_II
		cas_type_II-A	cd09758	Csn2
		CRISPR_array	NA	CRISPR_array
	R20-0148	mza	MzaE_00001	MzaE
		mza	MzaD_00001	MzaD
		mza	MzaC_00001	MzaC
		mza	MzaB_00001	MzaB
		CRISPR_array	NA	CRISPR_array
		cas_type_II-A	cd09758	Csn2
		cas_type_II-A	Cas2_II_WP_167337171.1	Cas2_II
		cas_type_II-A	Cas1_II_WP_078484493.1	Cas1_II
		cas_type_II-A	cas9_maka_4_II	Cas9
	R20-0150	cas_type_II-A	cas9_maka_4_II	Cas9
		cas_type_II-A	Cas1_II_WP_078484493.1	Cas1_II
		cas_type_II-A	Cas2_II_WP_167337171.1	Cas2_II
		cas_type_II-A	cd09758	Csn2
		CRISPR_array	NA	CRISPR_array
		mza	MzaB_00001	MzaB
		mza	MzaC_00001	MzaC
		mza	MzaD_00001	MzaD
		mza	MzaE_00001	MzaE
HQ strains	R19-2905	DRT_class_II	Drt2_00001	Drt2
		AbiD	AbiD	AbiD
		RM_type_II	REase_II_00155	REase_II
		RM_type_II	MTase_II_00115	MTase_II
		lamassu_type_I	LmuA1_00002	LmuA1
		lamassu_type_I	LmuB1_00006	LmuB1
		hachiman_type_I	HamA1_00013	HamA1
		hachiman_type_I	HamB1_00017	HamB1
		RM_type_II	REase_II_00049	REase_II
		RM_type_II	REase_II_00050	REase_II
		RM_type_II	MTase_II_00020	MTase_II
		RM_type_II	MTase_II_00157	MTase_II
	R20-0088	qatABCD_other	QatC_00001	QatC
		qatABCD_other	QatD_00001	QatD
		DRT_class_I	drt-AbiP2	AbiP2
		RM_type_I	REase_I_00006	REase_I
		RM_type_I	MTase_I_00005	MTase_I
		RM_type_I	Specificity_I_00073	Specificity_I
		RM_type_I	Specificity_I_00036	Specificity_I
		gabija	GajB_00008	GajB
		gabija	GajA_00042	GajA
		gabija	GajB_00046	GajB
		cbass_type_I	Cyclase_00011	Cyclase
		cbass_type_I	Effector_00034	Effector
	R20-0131	CRISPR_array	NA	CRISPR_array
		RM_type_I	REase_I_00006	REase_I
		RM_type_I	MTase_I_00005	MTase_I
		RM_type_I	Specificity_I_00073	Specificity_I
		RM_type_I	Specificity_I_00073	Specificity_I
		RM_type_III	MTase_III_00013	MTase_III
		RM_type_III	REase_III_00005	REase_III
		AbiU	AbiU	AbiU
	R20-0140	RM_type_IV	mREase_IV_00003	mREase_IV
		CRISPR_array	NA	CRISPR_array
		cas_type_I-B1	Cas6b_WP_086036083.1	Cas6b
		cas_type_I-B1	Cas8b_Cas8b	Cas8b
		cas_type_I-B1	cas_Cst2_DevR	Cas7b
		cas_type_I-B1	cas_Cas5t	Cas5b
		cas_type_I-B1	Cas3b_WP_098917028.1	Cas3b
		cas_type_I-B1	Cas4b_WP_077327524.1	Cas4b
		cas_type_I-B1	Cas1b_WP_013704840.1	Cas1b
		cas_type_I-B1	Cas2b_WP_066217071.1	Cas2b
		CRISPR_array	NA	CRISPR_array
		ietAS	IetA_00002	IetA
		ietAS	IetS_00005	IetS
		retron_I-C	TypeIC1_IC2	msr-msd
		retron_I-C	retron_type_I_C2_RT_typeIC2	RT-Toprim_I-C
	R20-0145	retron_III-A	retron_type_III_A1_prtase_cluster113_1	PRTase_III-A
		retron_III-A	retron_type_III_A1_wh_cluster742_1	WH_III-A
		retron_III-A	retron_III-A1	RT_III-A
		CRISPR_array	NA	CRISPR_array
		RM_type_II	REase_II_00155	REase_II
		RM_type_II	MTase_II_00115	MTase_II
	R20-0158	cbass_type_I	Effector_00034	Effector
		cbass_type_I	Cyclase_00011	Cyclase
		gabija	GajB_00046	GajB
		gabija	GajA_00042	GajA
		gabija	GajB_00008	GajB
		RM_type_I	Specificity_I_00073	Specificity_I
		RM_type_I	Specificity_I_00036	Specificity_I
		RM_type_I	MTase_I_00005	MTase_I
		RM_type_I	REase_I_00006	REase_I
		DRT_class_I	drt-AbiP2	AbiP2
		qatABCD_other	QatD_00001	QatD
		qatABCD_other	QatC_00001	QatC
	R20-0160	RM_type_II	REase_II_00155	REase_II
		RM_type_II	MTase_II_00115	MTase_II
		CRISPR_array	NA	CRISPR_array
		DRT_class_II	Drt2_00001	Drt2
		CRISPR_array	NA	CRISPR_array
		cas_type_II-A	cd09758	Csn2
		cas_type_II-A	Cas2_II_WP_167337171.1	Cas2_II
		cas_type_II-A	Cas1_II_WP_078484493.1	Cas1_II
		cas_type_II-A	COG3513	Cas9
