# Supplementary material for: Correcting modification-mediated errors in nanopore sequencing by nucleotide demodification and reference-based correction
Source: Commun Biol. 2023 Nov 29;6:1215. doi: 10.1038/s42003-023-05605-4 (PMC10687267; doi:10.1038/s42003-023-05605-4)
Supplement: Supplementary file 4 — Supplementary Data 2 [file 42003_2023_5605_MOESM4_ESM.xlsx]

## Sheet: Figure 1bce
	Mismatch	Insertion	Deletion	Q score
R19-2905	36	20	23	45.97
R20-0026	5780	304	166	26.73
R20-0030	3921	10	17	28.74
R20-0088	6	15	16	49.01
R20-0127	3739	64	20	28.94
R20-0131	3	12	24	48.79
R20-0140	4	14	16	49.39
R20-0145	4	7	18	49.99
R20-0148	2984	15	7	28.69
R20-0150	3442	62	62	29.31
R20-0158	9	11	28	47.88
R20-0160	4	7	10	51.53
Isolate	Q score	num_mismatches	num_insertions	num_deletions	cgMLST_distance	Depth
R19-2905	43	40	268	12	21	95.8
R20-0026	26	5670	304	166	1336	135.63
R20-0030	32	1533	3	11	548	217
R20-0088	45	0.1	18	19	5	111.65
R20-0127	28	3569	64	20	1070	179.83
R20-0131	45	0.1	12	24	2	126.14
R20-0140	47	0.1	1728	15	4	327.36
R20-0145	45	1	4	13	2	295.48
R20-0148	30	2103	5	1	741	197.02
R20-0150	29.24	3316	62	27	988	117.97
R20-0158	46	2	12	28	6	144.92
R20-0160	45	1	7	10	3	194.37
5mC				6mA
HQ	LQ			HQ	LQ
343754	295057			189433	142989
218745	339836			155818	218745
263553	268977			141580	114577
324727	245296			223724	98068
336799	304172			196019	147307
262102				139438
260236				126020
287131	290668		Avg	167433	144337
HQ	LQ
52	5780
21	1228
15	3739
14	1758
17	3442
22
18

## Sheet: Figure 2bc
Isolate	ONT	WGA ONT	ONT	WGA ONT	num_mismatches	num_insertions	num_deletions	cgMLST_distance	Depth
R19-2905	43	60	40	12	12	281	23	4	113.84
R20-0026	26	53.01	5670	16	16	6456	30	16	103.5
R20-0030	32	60	1533	17	17	10	6033	8	137.45
R20-0088	45	50	0.1	47	47	35	2065	11	177.26
R20-0127	28	60	3569	6	6	17	35	8	209.01
R20-0131	45	50	0.1	17	17	40	31	1	236.68
R20-0140	47	53.01	0.1	44	44	2630	27	6	180.21
R20-0145	45	60	1	20	20	10	17	5	140.53
R20-0148	30	60	2103	23	23	7917	23	8	205.43
R20-0150	29.24	60	3316	14	14	14	6023	1	138.62
R20-0158	46	50	2	16	16	19	16	8	127.12
R20-0160	45	60	1	49	49	30	42	12	106.09

## Sheet: Figure 2d
Depth	WGS_1	WGS_2	WGS_3	WGS_4	WGS_5	WGA_1	WGA_2	WGA_3	WGA_4	WGA_5
9	9.8	21	30.6	31	34	-	-	-	-	-
16	44.5	44.5	45.3	45.8	46.1	-	-	-	-	-
25	47	48	50	50	50	34	34.2	34.8	35	35
36	50	50	50	50	50	36.4	36.7	36.8	37.1	38
49	50	50	50	50	50	40	40.2	41	41.5	42
64	50	50	50	50	50	43.9	44.2	47	50	50
81	50	50	50	50	50	50	50	50	50	50
100	50	50	50	50	50	47	50	50	50	50
121	50	50	50	50	50	50	50	50	50	50
144	47	50	50	50	50	47	50	50	50	50
*Figure 2d was ploted by python package

## Sheet: Figure 2e
time (hr)	Avail. Pore (ONT)	Active Pore (ONT)	Avail. Pore (WGA)	Active Pore (WGA)
0	1293	501	1105	429
1.5	1119	486	877	380
3	1056	475	660	326
4.5	1031	469	445	256
6	993	467	309	196
7.5	992	465	220	151
9	960	460	154	115
10.5	941	451	127	104
12	958	460	95	84
13.5	935	449	68	60
15	923	456	59	56
16.5			50	47
18			35	35

## Sheet: Figure 3bc
	Q score			Mismatches
	Before Modpolish	After Modpolish		Before Modpolish	After Modpolish
R19-2905	47	60		40	6
R20-0026	26.71	60		5670	67
R20-0030	33.77	60		1533	23
R20-0088	50	60		0.1	0.1
R20-0127	28.73	60		3569	35
R20-0131	50	60		0.1	2
R20-0140	60	60		0.1	1
R20-0145	60	60		1	2
R20-0148	32.25	60		2103	16
R20-0150	29.24	60		3316	38
R20-0158	50	60		2	0.1
R20-0160	60	60		1	1

## Sheet: Figure 4
	Medaka	Modpolish	Medaka	Modpolish			Insertion	Deletion
Bacillus	121	22	43.01	60			80	149
Enterococcus	143	59	45.23	60			46	0
Escherichia	585	556	46.99	48			59	21
Listeria	124	44	43.12	50			532	832
Salmonella	53	24	50	60			18	9
Staphylococcus	388	13	38.24	60			8	77
Pseudomonas	480	428	46.99	60			3	118
	Medaka	Modpolish	Medaka	Modpolish
Bacillus	20	19	50	60
Enterococcus	58	53	60	60
Escherichia	571	571	46	46
Listeria	41	40	60	60
Salmonella	29	24	60	60
Staphylococcus	16	12	60	60
Pseudomonas	416	416	60	60

## Sheet: Sheet1
				主任版	自己組	修正前	修正後			36	61	36
			46.99	45.19	46.02	45.97	45.97			5780	7	594
			26.71	56.11	36.38	26.73	34.42			3921	357	123
			33.77	38.59	44.13	33.76	43.34			6	6	6
			50	49.01	50	49.01	49.01			3739	73	391
			28.73	46	40.22	28.94	37.99			3	3	3
			50	48.79	50	48.79	48.79			4	4	3
			90	49.39	90	49.45	49.45			4	4	5
			90	49.99	90	51	51			2984	40	165
			32.25	34.66	40.97	32.18	42.31			3442	93	409
			29.24	44.94	39.59	29.31	37.99			9	9	9
			50	47.88	50	47.88	47.88			4	72	4
			50	45.55	53.01	51.53	51.53
		R19-2905	46.99	45.97
		R20-0026	26.71	26.73
		R20-0030	33.77	33.77
		R20-0088	50	49.01
		R20-0127	28.73	28.94
		R20-0131	50	48.79
		R20-0140	90	90
		R20-0145	90	90
		R20-0148	32.25	32.25
		R20-0150	29.24	29.31
		R20-0158	50	47.88
		R20-0160	50	51.53
